# Supplementary material for: Effects of Periconceptional Multivitamin Supplementation on Folate and Homocysteine Levels Depending on Genetic Variants of Methyltetrahydrofolate Reductase in Infertile Japanese Women
Source: Nutrients. 2021 Apr 20;13(4):1381. doi: 10.3390/nu13041381 (PMC8073279; doi:10.3390/nu13041381)
Supplement: Supplementary file 1 [file nutrients-13-01381-s001.zip]

Archive with 1 entries (1 files):
- nutrients-1129251-supplementary.pdf
